# Supplementary material for: Mathematical Modeling of the Dynamics of Shoot-Root Interactions and Resource Partitioning in Plant Growth
Source: PLoS One. 2015 Jul 8;10(7):e0127905. doi: 10.1371/journal.pone.0127905 (PMC4495989; doi:10.1371/journal.pone.0127905)
Supplement: S4 Table — (XLS) [file pone.0127905.s007.xls]

## Sheet: Figure1a
28 das	FW Shoot (g)	FW Root (g)		42 das	FW Shoot (g)	FW Root (g)		49 das	FW Shoot (g)	FW Root (g)		56 das	FW Shoot (g)	FW Root (g)		63 das	FW Shoot (g)	FW Root (g)		70 das	FW Shoot (g)	FW Root (g)		77 das	FW Shoot (g)	FW Root (g)
P1	0.16	0.0092		HighLightP0	1.24	0.22		HighLightP0	4.33	0.91		HighLightP0	6.30333	1.56667		HighLightP0	10.9967	2.04333		HighLightP0	13.2533	2.6		HighLightP0	15.34	2.94
P2	0.11	0.0132		HighLightP1	1.38333	0.315		HighLightP1	5.01333	1.05667		HighLightP1	8.62333	2.08		HighLightP1	10.1567	2.50333		HighLightP1	14.08	2.86333		HighLightP1	14.0433	2.85667
P3	0.09	0.0243		HighLightP2	2.13	0.333333		HighLightP2	5.06333	0.903333		HighLightP2	9.22	2.01667		HighLightP2	11.7433	2.6		HighLightP2	15.8033	2.60333		HighLightP2	17.8367	2.85333
P4	0.15	0.0234		MediumLightP0	1.34667	0.186667		MediumLightP0	2.83	0.403333		MediumLightP0	6.99667	0.883333		MediumLightP0	8.10333	1.18667		MediumLightP0	10.9867	1.37667		MediumLightP0	12.6	1.93333
P5	0.19	0.02		MediumLightP1	0.97	0.163333		MediumLightP1	2.59333	0.326667		MediumLightP1	6.64	0.813333		MediumLightP1	8.49667	1.22333		MediumLightP1	11.27	1.6		MediumLightP1	11.9533	1.92
P6	0.18	0.0387		MediumLightP2	1.01333	0.125		MediumLightP2	3.56	0.366667		MediumLightP2	6.50333	0.723333		MediumLightP2	9.59667	1.29		MediumLightP2	12.6767	1.45333		MediumLightP2	14.0433	2.10667
P7	0.22	0.02		LowLightP0	0.553333	0.0466667		LowLightP0	1.19	0.08		LowLightP0	2.60333	0.2		LowLightP0	2.93	0.243333		LowLightP0	5.00667	0.39		LowLightP0	6.77	0.466667
P8	0.18	0.02		LowLightP1	0.326667	0.0333333		LowLightP1	0.8	0.0766667		LowLightP1	1.53667	0.136667		LowLightP1	2.59333	0.253333		LowLightP1	4.28667	0.3		LowLightP1	7.07667	0.463333
P9	0.16	0.02		LowLightP2	0.403333	0.03		LowLightP2	0.716667	0.0633333		LowLightP2	1.41667	0.13		LowLightP2	1.87333	0.13		LowLightP2	4.22333	0.186667		LowLightP2	6.1	0.303333

## Sheet: Figure1b
Timepoints	Age (das)		T0	FW (g)	FW (g)	Ratio (R/P)		T0	FW (g)	FW (g)	Ratio (R/P)		T0	FW (g)	FW (g)	Ratio (R/P)		T0	FW (g)	FW (g)	Ratio (R/P)
T0	31		GrpABCD	Shoot	Root			GrpABCD	Shoot	Root			GrpABCD	Shoot	Root			GrpABCD	Shoot	Root
T1a	34		1	0.048	0.007	0.127273		1	0.048	0.007	0.127273		1	0.048	0.007	0.127273		1	0.048	0.007	0.127273
T1b	36		2	0.077	0.013	0.144444		2	0.077	0.013	0.144444		2	0.077	0.013	0.144444		2	0.077	0.013	0.144444
T1c	38		3	0.059	0.01	0.144928		3	0.059	0.01	0.144928		3	0.059	0.01	0.144928		3	0.059	0.01	0.144928
T2a	41		4	0.128	0.023	0.152318		4	0.128	0.023	0.152318		4	0.128	0.023	0.152318		4	0.128	0.023	0.152318
T2b	43		5	0.118	0.018	0.132353		5	0.118	0.018	0.132353		5	0.118	0.018	0.132353		5	0.118	0.018	0.132353
T2c	45		6	0.091	0.019	0.172727		6	0.091	0.019	0.172727		6	0.091	0.019	0.172727		6	0.091	0.019	0.172727
T3a	48		7	0.06	0.01	0.142857		7	0.06	0.01	0.142857		7	0.06	0.01	0.142857		7	0.06	0.01	0.142857
T3b	50		8	0.085	0.018	0.174757		8	0.085	0.018	0.174757		8	0.085	0.018	0.174757		8	0.085	0.018	0.174757
T3c	52		9	0.118	0.024	0.169014		9	0.118	0.024	0.169014		9	0.118	0.024	0.169014		9	0.118	0.024	0.169014
T4a	55		10	0.066	0.017	0.204819		10	0.066	0.017	0.204819		10	0.066	0.017	0.204819		10	0.066	0.017	0.204819
T4b	57		11	0.082	0.008	0.0888889		11	0.082	0.008	0.0888889		11	0.082	0.008	0.0888889		11	0.082	0.008	0.0888889
T4c	59		12	0.143	0.033	0.1875		12	0.143	0.033	0.1875		12	0.143	0.033	0.1875		12	0.143	0.033	0.1875
T5a	62		Average	0.0895833	0.0166667	0.15349		Average	0.0895833	0.0166667	0.15349		Average	0.0895833	0.0166667	0.15349		Average	0.0895833	0.0166667	0.15349
T5b	64		Std	0.0305687	0.00763167	0.0307951		Std	0.0305687	0.00763167	0.0307951		Std	0.0305687	0.00763167	0.0307951		Std	0.0305687	0.00763167	0.0307951
T5c	66
			T1a : 100uM	FW (g)	FW (g)	Ratio (R/P)		T1a : 10uM	FW (g)	FW (g)	Ratio (R/P)		T1a : 100uM	FW (g)	FW (g)	Ratio (R/P)		T1a : 10uM	FW (g)	FW (g)	Ratio (R/P)
			GrpA-C	Shoot	Root			GrpB-D	Shoot	Root			GrpA-C	Shoot	Root			GrpB-D	Shoot	Root
			1	0.166	0.016	0.0879121		1	0.127	0.033	0.20625		1	0.166	0.016	0.0879121		1	0.127	0.033	0.20625
			2	0.181	0.046	0.202643		2	0.197	0.061	0.236434		2	0.181	0.046	0.202643		2	0.197	0.061	0.236434
			3	0.17	0.026	0.132653		3	0.062	0.016	0.205128		3	0.17	0.026	0.132653		3	0.062	0.016	0.205128
			4	0.133	0.025	0.158228		4	0.088	0.02	0.185185		4	0.133	0.025	0.158228		4	0.088	0.02	0.185185
			5	0.188	0.035	0.156951		5	0.168	0.028	0.142857		5	0.188	0.035	0.156951		5	0.168	0.028	0.142857
			Average	0.1676	0.0296	0.147677		Average	0.1284	0.0316	0.195171		Average	0.1676	0.0296	0.147677		Average	0.1284	0.0316	0.195171
			Stdev	0.0212203	0.011371	0.0418813		Stdev	0.0554914	0.0177285	0.0345		Stdev	0.0212203	0.011371	0.0418813		Stdev	0.0554914	0.0177285	0.0345
			T1b : 100uM	FW (g)	FW (g)	Ratio (R/P)		T1b : 10uM	FW (g)	FW (g)	Ratio (R/P)		T1b : 100uM	FW (g)	FW (g)	Ratio (R/P)		T1b : 10uM	FW (g)	FW (g)	Ratio (R/P)
			GrpA-C	Shoot	Root			GrpB-D	Shoot	Root			GrpA-C	Shoot	Root			GrpB-D	Shoot	Root
			1	0.234	0.08	0.254777		1	0.066	0.024	0.266667		1	0.234	0.08	0.254777		1	0.066	0.024	0.266667
			2	0.154	0.011	0.0666667		2	0.154	0.046	0.23		2	0.154	0.011	0.0666667		2	0.154	0.046	0.23
			3	0.204	0.051	0.2		3	0.157	0.048	0.234146		3	0.204	0.051	0.2		3	0.157	0.048	0.234146
			4	0.121	0.024	0.165517		4	0.078	0.0175	0.183246		4	0.121	0.024	0.165517		4	0.078	0.0175	0.183246
			5	0.21	0.027	0.113924		5	0.109	0.025	0.186567		5	0.21	0.027	0.113924		5	0.109	0.025	0.186567
			Average	0.1846	0.0386	0.160177			0.1128	0.0321	0.220125		Average	0.1846	0.0386	0.160177			0.1128	0.0321	0.220125
			Stdev	0.0459434	0.0272819	0.0732241			0.0420321	0.0139212	0.0351654		Stdev	0.0459434	0.0272819	0.0732241			0.0420321	0.0139212	0.0351654
			T1c : 100uM	FW (g)	FW (g)	Ratio (R/P)		T1c : 10uM	FW (g)	FW (g)	Ratio (R/P)		T1c : 100uM	FW (g)	FW (g)	Ratio (R/P)		T1c : 10uM	FW (g)	FW (g)	Ratio (R/P)
			GrpA-C	Shoot	Root			GrpB-D	Shoot	Root			GrpA-C	Shoot	Root			GrpB-D	Shoot	Root
			1	0.215	0.05	0.188679		1	0.117	0.059	0.335227		1	0.215	0.05	0.188679		1	0.117	0.059	0.335227
			2	0.331	0.113	0.254505		2	0.199	0.078	0.281588		2	0.331	0.113	0.254505		2	0.199	0.078	0.281588
			3	0.297	0.073	0.197297		3	0.259	0.061	0.190625		3	0.297	0.073	0.197297		3	0.259	0.061	0.190625
			4	0.205	0.068	0.249084		4	0.252	0.088	0.258824		4	0.205	0.068	0.249084		4	0.252	0.088	0.258824
			5	0.364	0.08	0.18018		5	0.16	0.046	0.223301		5	0.364	0.08	0.18018		5	0.16	0.046	0.223301
			Average	0.2824	0.0768	0.213949			0.1974	0.0664	0.257913		Average	0.2824	0.0768	0.213949			0.1974	0.0664	0.257913
			Stdev	0.0702979	0.0230803	0.0351262			0.0605004	0.0165922	0.0553726		Stdev	0.0702979	0.0230803	0.0351262			0.0605004	0.0165922	0.0553726
			T2a : 100uM	FW (g)	FW (g)	Ratio (R/P)		T2a : 10uM	FW (g)	FW (g)	Ratio (R/P)		T2a : 100uM	FW (g)	FW (g)	Ratio (R/P)		T2a : 10uM	FW (g)	FW (g)	Ratio (R/P)
			GrpA-C	Shoot	Root			GrpB-D	Shoot	Root			GrpA-C	Shoot	Root			GrpB-D	Shoot	Root
			1	0.512	0.154	0.231231		1	0.2	0.083	0.293286		1	0.512	0.154	0.231231		1	0.2	0.083	0.293286
			2	0.673	0.227	0.252222		2	0.207	0.113	0.353125		2	0.673	0.227	0.252222		2	0.207	0.113	0.353125
			3	0.795	0.26	0.246445		3	0.229	0.133	0.367403		3	0.795	0.26	0.246445		3	0.229	0.133	0.367403
			4	0.39	0.103	0.208925		4	0.233	0.118	0.336182		4	0.39	0.103	0.208925		4	0.233	0.118	0.336182
			5	0.204	0.059	0.224335		5	0.058	0.042	0.42		5	0.204	0.059	0.224335		5	0.058	0.042	0.42
			Average	0.5148	0.1606	0.232632			0.1854	0.0978	0.353999		Average	0.5148	0.1606	0.232632			0.1854	0.0978	0.353999
			Stdev	0.232228	0.083626	0.017374			0.0725899	0.0360929	0.0462062		Stdev	0.232228	0.083626	0.017374			0.0725899	0.0360929	0.0462062
			T2b : 100->10uM	FW (g)	FW (g)	Ratio (R/P)		T2b : 10->100uM	FW (g)	FW (g)	Ratio (R/P)		T2b : 100uM	FW (g)	FW (g)	Ratio (R/P)		T2b : 10uM	FW (g)	FW (g)	Ratio (R/P)
			GrpA	Shoot	Root			GrpB	Shoot	Root			GrpC	Shoot	Root			GrpD	Shoot	Root
			1	0.927	0.306	0.248175		1	0.516	0.218	0.297003		1	0.733	0.236	0.24355		1	0.182	0.073	0.286275
			2	0.822	0.227	0.216397		2	0.295	0.114	0.278729		2	0.844	0.222	0.208255		2	0.185	0.113	0.379195
			3	1	0.353	0.260902		3	0.205	0.096	0.318937		3	1.063	0.417	0.281757		3	0.455	0.186	0.290172
			4	0.916	0.339	0.27012		4	0.42	0.147	0.259259		4	0.551	0.173	0.23895		4	0.213	0.12	0.36036
			5	1.02	0.228	0.182692		5	0.317	0.145	0.313853		5	0.809	0.245	0.232448		5	0.226	0.098	0.302469
			Average	0.937	0.2906	0.235657			0.3506	0.144	0.293556		Average	0.8	0.2586	0.240992			0.2522	0.118	0.323694
			Stdev	0.0784602	0.0600775	0.0359092			0.119993	0.0466101	0.0248201			0.185524	0.0928079	0.0265386			0.114886	0.0420654	0.0430093
			T2c : 100->10uM	FW (g)	FW (g)	Ratio (R/P)		T2c : 10->100uM	FW (g)	FW (g)	Ratio (R/P)		T2c : 100uM	FW (g)	FW (g)	Ratio (R/P)		T2c : 10uM	FW (g)	FW (g)	Ratio (R/P)
			GrpA	Shoot	Root			GrpB	Shoot	Root			GrpC	Shoot	Root			GrpD	Shoot	Root
			1	0.748	0.368	0.329749		1	0.708	0.318	0.309942		1	0.458	0.115	0.200698		1	0.114	0.083	0.42132
			2	0.799	0.283	0.261553		2	0.298	0.112	0.273171		2	1.142	0.334	0.226287		2	0.216	0.133	0.381089
			3	1.44	0.526	0.267548		3	0.325	0.103	0.240654		3	0.754	0.169	0.183099		3	0.162	0.109	0.402214
			4	1.388	0.405	0.225878		4	0.329	0.155	0.320248		4	1.156	0.329	0.221549		4	0.258	0.174	0.402778
			5	1.135	0.36	0.240803		5	0.56	0.24	0.3		5	1.255	0.348	0.217093		5	0.251	0.166	0.398082
			Average	1.102	0.3884	0.265106			0.444	0.1856	0.288803		Average	0.953	0.259	0.209745			0.2002	0.133	0.401096
			Stdev	0.321813	0.0887992	0.0397705			0.181559	0.0917404	0.0321079			0.336437	0.108722	0.0177401			0.0613612	0.0382296	0.0143392
			T3a : 100->10uM	FW (g)	FW (g)	Ratio (R/P)		T3a : 10->100uM	FW (g)	FW (g)	Ratio (R/P)		T3a : 100uM	FW (g)	FW (g)	Ratio (R/P)		T3a : 10uM	FW (g)	FW (g)	Ratio (R/P)
			GrpA	Shoot	Root			GrpB	Shoot	Root			GrpC	Shoot	Root			GrpD	Shoot	Root
			1	1.29	0.52	0.287293		1	0.51	0.32	0.385542		1	1.75	0.48	0.215247		1	0.35	0.3	0.461538
			2	1.27	0.48	0.274286		2	0.93	0.42	0.311111		2	1.58	0.58	0.268519		2	0.19	0.19	0.5
			3	1.44	0.61	0.297561		3	0.69	0.29	0.295918		3	2.2	0.79	0.264214		3	0.5	0.42	0.456522
			4	1.62	0.8	0.330579		4	0.51	0.27	0.346154		4	0.92	0.35	0.275591		4	0.22	0.18	0.45
			5	0.72	0.27	0.272727		5	0.24	0.15	0.384615		5	1.67	0.66	0.283262		5	0.22	0.18	0.45
			Average	1.268	0.536	0.292489			0.576	0.29	0.344668		Average	1.624	0.572	0.261366			0.296	0.254	0.463612
			Stdev	0.337001	0.19321	0.0235872			0.254912	0.0972111	0.0411439			0.46025	0.168137	0.026777			0.12973	0.105736	0.0209119
			T3b : 100->10uM	FW (g)	FW (g)	Ratio (R/P)		T3b : 10->100uM	FW (g)	FW (g)	Ratio (R/P)		T3b : 100uM	FW (g)	FW (g)	Ratio (R/P)		T3b : 10uM	FW (g)	FW (g)	Ratio (R/P)
			GrpA	Shoot	Root			GrpB	Shoot	Root			GrpC	Shoot	Root			GrpD	Shoot	Root
			1	2.28	0.93	0.28972		1	0.43	0.17	0.283333		1	2.23	0.73	0.246622		1	0.38	0.28	0.424242
			2	1.65	0.69	0.294872		2	1	0.37	0.270073		2	3.99	1.16	0.225243		2	0.42	0.32	0.432432
			3	2.53	1.09	0.301105		3	1.57	0.56	0.262911		3	1.35	0.46	0.254144		3	0.3	0.25	0.454545
			4	1.66	0.65	0.281385		4	0.84	0.31	0.269565		4	3.16	0.9	0.221675		4	0.59	0.47	0.443396
			5	1.66	0.72	0.302521		5	0.69	0.25	0.265957		5	2.09	0.65	0.237226		5	0.24	0.17	0.414634
			Average	1.956	0.816	0.293921			0.906	0.332	0.270368		Average	2.564	0.78	0.236982			0.386	0.298	0.43385
			Stdev	0.419321	0.187563	0.00867856			0.426415	0.147377	0.00780856			1.02454	0.264858	0.0137806			0.133716	0.11077	0.0156764
			T3c : 100->10uM	FW (g)	FW (g)	Ratio (R/P)		T3c : 10->100uM	FW (g)	FW (g)	Ratio (R/P)		T3c : 100uM	FW (g)	FW (g)	Ratio (R/P)		T3c : 10uM	FW (g)	FW (g)	Ratio (R/P)
			GrpA	Shoot	Root			GrpB	Shoot	Root			GrpC	Shoot	Root			GrpD	Shoot	Root
			1	0.73	0.39	0.348214		1	1.13	0.34	0.231293		1	3.11	1.16	0.271663		1	0.33	0.26	0.440678
			2	2.18	1.04	0.322981		2	2.05	0.87	0.297945		2	1.69	0.43	0.20283		2	0.27	0.2	0.425532
			3	1.78	0.69	0.279352		3	0.7	0.23	0.247312		3	3.12	0.96	0.235294		3	0.62	0.49	0.441441
			4	4.11	1.94	0.320661		4	2.77	0.83	0.230556		4	2.94	1	0.253807		4	0.41	0.35	0.460526
			5	2.35	0.86	0.267913		5	1.49	0.52	0.258706		5	4.64	1.46	0.239344		5	0.46	0.29	0.386667
			Average	2.23	0.984	0.307824			1.628	0.558	0.253162		Average	3.1	1.002	0.240588			0.418	0.318	0.430969
			Stdev	1.22513	0.585602	0.0332771			0.807849	0.286304	0.0276579			1.04712	0.375393	0.0254736			0.134425	0.110318	0.027703
			T4a : 100->10uM	FW (g)	FW (g)	Ratio (R/P)		T4a : 10->100uM	FW (g)	FW (g)	Ratio (R/P)		T4a : 100uM	FW (g)	FW (g)	Ratio (R/P)		T4a : 10uM	FW (g)	FW (g)	Ratio (R/P)
			GrpA	Shoot	Root			GrpB	Shoot	Root			GrpC	Shoot	Root			GrpD	Shoot	Root
			1	3.13	1.636	0.343265		1	1.805	0.612	0.253206		1	7.489	2.436	0.245441		1	0.448	0.375	0.45565
			2	3.523	2.274	0.392272		2	2.344	0.984	0.295673		2	5.074	1.871	0.269402		2	0.637	0.452	0.41506
			3	1.53	0.789	0.340233		3	2	0.707	0.261175		3	5.66	2.025	0.2635		3	0.334	0.278	0.454248
			4	3	1.586	0.345835		4	1.451	0.391	0.212269		4	2.834	0.879	0.236736		4	0.526	0.373	0.414905
			5	3.696	2.068	0.358779		5	2.27	1.054	0.317088		5	5.417	2.433	0.309936		5	0.35	0.25	0.416667
			Average	2.9758	1.6706	0.356077			1.974	0.7496	0.267882		Average	5.2948	1.9288	0.265003			0.459	0.3456	0.431306
			Stdev	0.856273	0.57175	0.0214328			0.363071	0.272463	0.0404558			1.66336	0.637602	0.0283828			0.126293	0.0816168	0.0215999
			T4b : 100->10uM	FW (g)	FW (g)	Ratio (R/P)		T4b : 10->100uM	FW (g)	FW (g)	Ratio (R/P)		T4b : 100uM	FW (g)	FW (g)	Ratio (R/P)		T4b : 10uM	FW (g)	FW (g)	Ratio (R/P)
			GrpA	Shoot	Root			GrpB	Shoot	Root			GrpC	Shoot	Root			GrpD	Shoot	Root
			1	2.34	1.417	0.377163		1	1.32	0.38	0.223529		1	6.88	2.75	0.285566		1	0.503	0.348	0.408931
			2	2.7	1.493	0.35607		2	2.05	0.557	0.213656		2	4.41	1.407	0.241877		2	0.239	0.142	0.372703
			3	2.821	1.69	0.37464		3	2.397	0.675	0.219727		3	8.33	2.786	0.25063		3	0.592	0.41	0.409182
			4	2.733	1.542	0.360702		4	1.151	0.303	0.208391		4	5.94	2.35	0.283474		4	0.631	0.42	0.399619
			5	4.03	2.16	0.34895		5	5.09	1.94	0.27596		5	5.34	1.59	0.229437		5	0.842	0.362	0.300664
			Average	2.9248	1.6604	0.363505			2.4016	0.771	0.228252		Average	6.18	2.1766	0.258197			0.5614	0.3364	0.37822
			Stdev	0.644507	0.296547	0.0120986			1.58784	0.669604	0.0272882			1.50072	0.645486	0.0251928			0.219014	0.112902	0.0458394
			T4c : 100->10uM	FW (g)	FW (g)	Ratio (R/P)		T4c : 10->100uM	FW (g)	FW (g)	Ratio (R/P)		T4c : 100uM	FW (g)	FW (g)	Ratio (R/P)		T4c : 10uM	FW (g)	FW (g)	Ratio (R/P)
			GrpA	Shoot	Root			GrpB	Shoot	Root			GrpC	Shoot	Root			GrpD	Shoot	Root
			1	4.355	2.169	0.332465		1	5.065	1.575	0.237199		1	10.32	3.515	0.254066		1	2.478	1.379	0.357532
			2	3.16	1.535	0.326944		2	3.233	0.928	0.223023		2	7.239	2.488	0.255783		2	1.014	0.676	0.4
			3	6.553	3.216	0.329205		3	3.578	1	0.218436		3	6.69	2.05	0.234554		3	0.67	0.503	0.428815
			4	5.548	2.791	0.334692		4	4.195	1.305	0.237273		4	8.948	2.972	0.249329		4	0.798	0.59	0.425072
			5	4.44	2.273	0.338597		5	1.097	0.236	0.177044		5	11.338	3.578	0.239877		5	0.689	0.471	0.406034
			Average	4.8112	2.3968	0.33238			3.4336	1.0088	0.218595		Average	8.907	2.9206	0.246722			1.1298	0.7238	0.403491
			Stdev	1.28929	0.639609	0.00457275			1.48003	0.503027	0.0247035			1.97518	0.658258	0.009189			0.765974	0.374878	0.0284515
			T5a : 100->10uM	FW (g)	FW (g)	Ratio (R/P)		T5a : 10->100uM	FW (g)	FW (g)	Ratio (R/P)		T5a : 100uM	FW (g)	FW (g)	Ratio (R/P)		T5a : 10uM	FW (g)	FW (g)	Ratio (R/P)
			GrpA	Shoot	Root			GrpB	Shoot	Root			GrpC	Shoot	Root			GrpD	Shoot	Root
			1	5.4	2.367	0.304751		1	4.94	1.189	0.193996		1	8.267	2.572	0.237291		1	0.903	0.525	0.367647
			2	4.19	2.84	0.403983		2	7.15	2.316	0.244665		2	6.26	1.933	0.235933		2	1.054	0.767	0.421197
			3	8.755	3.616	0.292296		3	4.38	1.159	0.209244		3	8.15	1.7	0.172589		3	1.714	0.943	0.354912
			4	2.247	1.066	0.321763		4	3.457	0.925	0.211091		4	11.87	3.461	0.225752		4	1.072	0.774	0.419285
			5	4.58	2.725	0.373032		5	5.641	1.523	0.212591		5	6.376	1.955	0.234666		5	0.71	0.376	0.346225
			Average	5.0344	2.5228	0.339165			5.1136	1.4224	0.214317		Average	8.1846	2.3242	0.221246			1.0906	0.677	0.381853
			Stdev	2.38042	0.933157	0.0475189			1.39084	0.543117	0.0185276			2.26745	0.712862	0.027573			0.377612	0.224705	0.0358683
			T5b : 100->10uM	FW (g)	FW (g)	Ratio (R/P)		T5b : 10->100uM	FW (g)	FW (g)	Ratio (R/P)		T5b : 100uM	FW (g)	FW (g)	Ratio (R/P)		T5b : 10uM	FW (g)	FW (g)	Ratio (R/P)
			GrpA	Shoot	Root			GrpB	Shoot	Root			GrpC	Shoot	Root			GrpD	Shoot	Root
			1	6.55	2.93	0.309072		1	7.09	1.93	0.213969		1	10.22	3.66	0.263689		1	1.769	1.117	0.387041
			2	3.882	2.06	0.346685		2	5.636	1.441	0.203617		2	13.45	3.696	0.21556		2	0.803	0.55	0.406504
			3	6.124	3.694	0.376248		3	7.256	2.048	0.22012		3	9.07	2.469	0.21397		3	0.876	0.645	0.424063
			4	7.81	4.19	0.349167		4	7.466	2.127	0.221724		4	11.4	3.839	0.251919		4	0.995	0.746	0.428489
			5	3.129	1.9	0.377809		5	8.174	2.19	0.211308		5	10.36	3.256	0.23913		5	0.718	0.633	0.468542
			Average	5.499	2.9548	0.351796			7.1244	1.9472	0.214148		Average	10.9	3.384	0.236854			1.0322	0.7382	0.422928
			Stdev	1.94085	0.998251	0.0279864			0.929003	0.299155	0.0072811			1.64738	0.555462	0.0219621			0.424238	0.222892	0.0302922
			T5b : 100->10uM	FW (g)	FW (g)	Ratio (R/P)		T5b : 10->100uM	FW (g)	FW (g)	Ratio (R/P)		T5b : 100uM	FW (g)	FW (g)	Ratio (R/P)		T5b : 10uM	FW (g)	FW (g)	Ratio (R/P)
			GrpA	Shoot	Root			GrpB	Shoot	Root			GrpC	Shoot	Root			GrpD	Shoot	Root
			1	5.757	3.838	0.4		1	6.132	1.791	0.226051		1	10.553	3.165	0.230719		1	1.039	0.719	0.408987
			2	3.732	2.135	0.3639		2	5.029	1.133	0.183869		2	10.465	3.272	0.238189		2	0.87	0.627	0.418838
			3	4.411	2.844	0.392006		3	8.594	2.529	0.227367		3	12.938	4.368	0.252398		3	1.797	1.363	0.431329
			4	4.345	3.351	0.435421		4	12.271	3.627	0.228142		4	11.548	3.885	0.251733		4	1.715	1.111	0.393135
			5	4.926	2.677	0.352098		5	8.918	2.805	0.239273		5	11.21	3.755	0.250919		5			dead
			Average	4.6342	2.969	0.388685			8.1888	2.377	0.22094		Average	11.3428	3.689	0.244792			1.35525	0.955	0.413072
			Stdev	0.757173	0.651446	0.0326965			2.80958	0.95652	0.0213873			0.99984	0.487924	0.00981362			0.469057	0.34355	0.016132

## Sheet: Figure3
Timepoint	age (das)	FW root (g)	FW shoot (g)
T0	28	0.034	0.099
T0	28	0.018	0.087
T0	28	0.026	0.136
T0	28	0.027	0.097
T0	28	0.047	0.151
T0	28	0.025	0.134
T0	28	0.033	0.084
T1a	33	0.157	0.401
T1a	33	0.108	0.42
T1a	33	0.178	0.388
T1a	33	0.107	0.368
T1a	33	0.061	0.228
T1a	33	0.16	0.475
T1b	36	0.265	0.723
T1b	36	0.293	0.857
T1b	36	0.306	0.884
T1b	36	0.394	0.827
T1b	36	0.337	0.874
T1b	36	0.196	0.72
T2a	40	0.587	1.616
T2a	40	0.528	1.382
T2a	40	1.057	2.045
T2a	40	1.147	2.162
T2a	40	1.734	2.305
T2a	40	1.557	2.284
T2b	43	2.23	3.32
T2b	43	1.54	3.28
T2b	43	1.9	3.22
T2b	43	2.14	3.28
T2b	43	1.28	2.34
T2b	43	1.52	2.58
T3a	47	3.75	5.28
T3a	47	4.156	6.09
T3a	47	3.47	4.93
T3a	47	4.05	6.08
T3a	47	3.72	5.71
T3a	47	4.16	5.23
T3b	51	3.68	6.56
T3b	51	5.46	8.12
T3b	51	5.36	7.1
T3b	51	4.1	6.35
T3b	51	4.8	6.74
T3b	51	5.2	7.99
T4a	53	7.01	8.69
T4a	53	5.64	9.26
T4a	53	6.31	8.83
T4a	53	4.84	7.87
T4a	53	4.13	7.99
T4a	53	6.27	8.22
T4b	57	4.9	8.05
T4b	57	4.7	9.51
T4b	57	8.81	11.98
T4b	57	6.41	10.4
T4b	57	8.06	8.52
T4b	57	5.76	10.07

## Sheet: Figure4
		Watering : 100uM P									Watering : 10uM P
		Shoot				Root				Shoot				Root
Timepoint	age (das)	FW (g)	P soluble (mg/g FW )	P insoluble (mg/g FW )	P total (mg/g FW )	FW (g)	P soluble (mg/g FW )	P insoluble (mg/g FW )	P total (mg/g FW )	FW (g)	P soluble (mg/g FW )	P insoluble (mg/g FW )	P total (mg/g FW )	FW (g)	P soluble (mg/g FW )	P insoluble (mg/g FW )	P total (mg/g FW )
T0a	30	0.0861	0.174518	0.259957	0.434475	0.0219	0.269511	0.315484	0.584995	0.0861	0.174518	0.259957	0.434475	0.0219	0.269511	0.315484	0.584995
T0a	30	0.0625	0.0873338	0.30947	0.396804	0.0129	0.402882	0.374912	0.777794	0.0625	0.0873338	0.30947	0.396804	0.0129	0.402882	0.374912	0.777794
T0a	30	0.0814	0.0545617	0.263482	0.318044	0.0147	0.424435	0.505257	0.929692	0.0814	0.0545617	0.263482	0.318044	0.0147	0.424435	0.505257	0.929692
T0a	30	0.1279	0.0708696	0.257521	0.32839	0.0195	0.355901	0.451748	0.807649	0.1279	0.0708696	0.257521	0.32839	0.0195	0.355901	0.451748	0.807649
T0a	30	0.0835	0.0390306	0.235101	0.274132	0.012	0.519611	0.518182	1.03779	0.0835	0.0390306	0.235101	0.274132	0.012	0.519611	0.518182	1.03779
T0a	30	0.0907	0.0791826	0.276364	0.355546	0.012	0.490744	0.489394	0.980138	0.0907	0.0791826	0.276364	0.355546	0.012	0.490744	0.489394	0.980138
T0a	30	0.0541	0.0293532	0.319328	0.348681	0.0078	0.443685	0.509324	0.953009	0.0541	0.0293532	0.319328	0.348681	0.0078	0.443685	0.509324	0.953009
T0a	30	0.0596	0.0652316	0.329687	0.394919	0.0093	0.670051	0.59433	1.26438	0.0596	0.0652316	0.329687	0.394919	0.0093	0.670051	0.59433	1.26438
T0a	30	0.096	0.054324	0.301197	0.355521	0.0177	0.411529	0.517206	0.928735	0.096	0.054324	0.301197	0.355521	0.0177	0.411529	0.517206	0.928735
T0a	30	0.1298	0.0560008	0.325758	0.381758	0.012	0.692815	0.734091	1.42691	0.1298	0.0560008	0.325758	0.381758	0.012	0.692815	0.734091	1.42691
T0b	31	0.127	0.241654	0.209208	0.450862	0.02	0.503212	0.539773	1.04298	0.0763	0.154832	0.23242	0.387252	0.0142	0.341701	0.298015	0.639716
T0b	31	0.126	0.190542	0.15861	0.349152	0.038	0.330131	0.297727	0.627859	0.1426	0.165383	0.255212	0.420595	0.0194	0.286181	0.280459	0.566641
T0b	31	0.109	0.22159	0.231948	0.453538	0.0278	0.425198	0.413179	0.838377	0.0776	0.245027	0.261505	0.506532	0.0125	0.471168	0.352364	0.823532
T0b	31	0.0923	0.225431	0.203146	0.428577	0.0213	0.407448	0.433845	0.841294	0.1529	0.147627	0.225834	0.373461	0.0266	0.352793	0.366883	0.719676
T0b	31	0.1104	0.188994	0.194839	0.383833	0.0195	0.427081	0.482751	0.909831	0.0623	0.186828	0.277969	0.464797	0.0084	0.453254	0.462662	0.915917
T1a	34	0.257	0.192198	0.191936	0.384134	0.0307	0.345626	0.369762	0.715388	0.1492	0.108999	0.122557	0.231556	0.0404	0.220072	0.233156	0.453227
T1a	34	0.1493	0.285292	0.321828	0.60712	0.0262	0.497426	0.420979	0.918406	0.2073	0.171989	0.112355	0.284345	0.0409	0.234458	0.305105	0.539563
T1a	34	0.1323	0.130257	0.238512	0.368768	0.048	0.214653	0.246557	0.46121	0.157	0.117775	0.100546	0.218322	0.0381	0.242381	0.251457	0.493838
T1a	34	0.134	0.190267	0.260342	0.450609	0.0276	0.296003	0.300448	0.596451	0.0731	0.0811253	0.10605	0.187175	0.021	0.23968	0.241525	0.481205
T1a	34	0.1349	0.158814	0.174849	0.333663	0.0207	0.394049	0.517277	0.911325	0.0855	0.0794162	0.10036	0.179776	0.0206	0.362254	0.261848	0.624102
T1b	39	0.4137	0.757375	0.213594	0.970969	0.1346	0.844723	0.54022	1.38494	0.1846	0.260315	0.036564	0.296879	0.0841	0.23063	0.127538	0.358169
T1b	39	0.5813	0.767145	0.528498	1.29564	0.1349	0.848933	0.694462	1.5434	0.2151	0.246963	0.0681881	0.315151	0.0887	0.232608	0.114168	0.346776
T1b	39	0.4519	0.632572	0.315145	0.947718	0.121	0.712164	0.305261	1.01743	0.1159	0.220528	0.0656048	0.286132	0.0414	0.26049	0.0633925	0.323882
T1b	39	0.5553	0.70877	0.367744	1.07651	0.1305	0.825712	0.47255	1.29826	0.1921	0.211075	0.185214	0.396289	0.0795	0.158701	0.283697	0.442397
T1b	39	0.3586	1.07762	0.258	1.33562	0.0642	1.23593	0.466716	1.70265	0.153	0.226558	0.114697	0.341255	0.0533	0.229348	0.406451	0.635798
T2a	43	1.977	0.566463	0.290601	0.857064	0.56	0.530807	0.216489	0.747296	0.295	0.232234	0.146616	0.37885	0.139	0.18413	0.177186	0.361316
T2a	43	0.765	0.777777	0.265781	1.04356	0.1381	1.16882	0.278021	1.44684	0.205	0.186116	0.193747	0.379863	0.0864	0.172958	0.329861	0.502819
T2a	43	1.205	0.964265	0.301236	1.2655	0.366	0.978269	0.189393	1.16766	0.235	0.210517	0.102828	0.313344	0.112	0.15484	0.145922	0.300761
T2a	43	1.713	0.652728	0.285439	0.938167	0.443	0.807055	0.200679	1.00773	0.198	0.277502	0.164517	0.442019	0.107	0.195814	0.19638	0.392195
T2a	43	0.999	0.713521	0.340551	1.05407	0.228	0.770646	0.243893	1.01454	0.399	0.2131	0.119414	0.332514	0.205	0.164977	0.148226	0.313203
T2b	46	2.42	0.459648	0.300269	0.759916	0.615	0.602465	0.235552	0.838018	0.575	0.135027	0.158834	0.293862	0.291	0.0866299	0.167358	0.253988
T2b	46	1.85	0.639117	0.301907	0.941024	0.505	0.727846		0.727846	0.302	0.122046	0.124368	0.246414	0.14	0.0995648	0.153433	0.252998
T2b	46	2.87	0.344639	0.291903	0.636543	0.602	0.376945	0.249531	0.626475	0.342	0.142233	0.170094	0.312327	0.143	0.14937	0.195813	0.345183
T2b	46	3.46	0.322808	0.286223	0.609032	0.827	0.426336	0.217077	0.643412	0.5	0.0995496	0.0987777	0.198327	0.267	0.0867042	0.113853	0.200558
T2b	46	2.26	0.382777	0.247935	0.630713	0.572	0.490729	0.238295	0.729024	0.33	0.244477	0.164293	0.40877	0.193	0.116622	0.151643	0.268264
T3a	49	5.04	0.12669	0.286125	0.412815	0.845	0.270743	0.295097	0.56584	0.804	0.0913128	0.11601	0.207323	0.296	0.113581	0.165269	0.27885
T3a	49	4.88	0.274072	0.294845	0.568916	1.046	0.345457		0.345457	0.46	0.103137	0.167039	0.270176	0.172	0.141841	0.179528	0.321369
T3a	49	3.57	0.260793	0.290007	0.5508	0.964	0.294594	0.247124	0.541718	0.329	0.101858	0.0985009	0.200359	0.172	0.119802	0.186871	0.306674
T3a	49	3.49	0.267518	0.296216	0.563734	0.93	0.535446	0.269805	0.805251	0.389	0.112695	0.201915	0.31461	0.176	0.14834	0.197985	0.346325
T3a	49	2.83	0.308851	0.255129	0.56398	0.684	0.515211	0.301485	0.816696	0.591	0.107536	0.0923332	0.199869	0.318	0.0916379	0.130078	0.221716
T3b	52	7.14	0.262227	0.276949	0.539176	1.682	0.238153	0.189566	0.427719	0.457	0.10976	0.0928944	0.202654	0.335	0.0700781	1.27752	1.3476
T3b	52	5.56	0.210319	0.235612	0.445932	1.506	0.231055		0.231055	0.657	0.106526	0.0893504	0.195876	0.327	0.137765	1.55478	1.69254
T3b	52	4.58	0.272414	0.266331	0.538745	1.401	0.273178	0.203891	0.477069	0.515	0.156877	0.222178	0.379056	0.25	0.0940559	0.917721	1.01178
T3b	52	5.46	0.282898	0.298073	0.580971	1.862	0.301568	0.229382	0.53095	0.905	0.113298	0.165254	0.278552	0.368	0.133699	1.30082	1.43452
T3b	52	6.83	0.267397	0.285887	0.553284	1.868	0.188407	0.197049	0.385455	0.642	0.127164	0.170895	0.29806	0.277	0.163934	1.03591	1.19985
T4a	55	8.24	0.0994692	0.213584	0.313053	3.03	0.156347	0.120558	0.276906	0.756	0.0779925	0.110424	0.188417	0.178	0.197034	0.187008	0.384042
T4a	55	5.55	0.1319	0.290988	0.422888	1.239	0.222699		0.222699	1.14	0.0590735	0.0954002	0.154474	0.449	0.135237	0.141025	0.276262
T4a	55	6.86	0.0570547	0.240487	0.297541	1.993	0.161721	0.150311	0.312032	1.124	0.0451423	0.0800847	0.125227	0.504	0.0923293	0.122968	0.215298
T4a	55								0	0.797	0.0189707	0.0826727	0.101643	0.442	0.0887413	0.115086	0.203827
T4a	55	7.55	0.0401851			1.91	0.156162		0.156162	1.007	0.0316044	0.062345	0.0939493	0.499	0.065406	0.100497	0.165903
T4b	59	11.7	0.212357	0.209137	0.421494	3.38	0.241082	0.159951	0.401032	0.881	0.15466	0.0876283	0.242288	0.334	0.164862	0.126202	0.291065
T4b	59	10.77	0.230994	0.221398	0.452393	3.49	0.207168		0.207168	0.836	0.125626	0.0602579	0.185884	0.609	0.0826404	0.0794056	0.162046
T4b	59	12.98	0.204842	0.200652	0.405494	4.76	0.163751	0.152391	0.316142	1.15	0.158247	0.0758277	0.234075	0.777	0.115337	0.104321	0.219658
T4b	59	11.23	0.213368	0.204449	0.417817	3.17	0.161641	0.161017	0.322658	0.697	0.18061	0.0707358	0.251346	0.401	0.102168	0.115569	0.217737
T4b	59	11.12	0.193872	0.20032	0.394192	3.85	0.146473	0.16212	0.308593	1.414	0.0939181	0.0835222	0.17744	0.624	0.107142	0.11896	0.226102

## Sheet: Figure5
		Watering : 10->100uM P
		Shoot				Root
Timepoint	age (das)	FW (g)	P soluble (mg/g FW )	P insoluble (mg/g FW )	P total (mg/g FW )	FW (g)	P soluble (mg/g FW )	P insoluble (mg/g FW )	P total (mg/g FW )
T0a	30	0.0861	0.174518	0.259957	0.434475	0.0219	0.269511	0.315484	0.584995
T0a	30	0.0625	0.0873338	0.30947	0.396804	0.0129	0.402882	0.374912	0.777794
T0a	30	0.0814	0.0545617	0.263482	0.318044	0.0147	0.424435	0.505257	0.929692
T0a	30	0.1279	0.0708696	0.257521	0.32839	0.0195	0.355901	0.451748	0.807649
T0a	30	0.0835	0.0390306	0.235101	0.274132	0.012	0.519611	0.518182	1.03779
T0a	30	0.0907	0.0791826	0.276364	0.355546	0.012	0.490744	0.489394	0.980138
T0a	30	0.0541	0.0293532	0.319328	0.348681	0.0078	0.443685	0.509324	0.953009
T0a	30	0.0596	0.0652316	0.329687	0.394919	0.0093	0.670051	0.59433	1.26438
T0a	30	0.096	0.054324	0.301197	0.355521	0.0177	0.411529	0.517206	0.928735
T0a	30	0.1298	0.0560008	0.325758	0.381758	0.012	0.692815	0.734091	1.42691
T0b	31	0.0763	0.154832	0.23242	0.387252	0.0142	0.341701	0.298015	0.639716
T0b	31	0.1426	0.165383	0.255212	0.420595	0.0194	0.286181	0.280459	0.566641
T0b	31	0.0776	0.245027	0.261505	0.506532	0.0125	0.471168	0.352364	0.823532
T0b	31	0.1529	0.147627	0.225834	0.373461	0.0266	0.352793	0.366883	0.719676
T0b	31	0.0623	0.186828	0.277969	0.464797	0.0084	0.453254	0.462662	0.915917
T1a	34	0.1492	0.108999	0.122557	0.231556	0.0404	0.220072	0.233156	0.453227
T1a	34	0.2073	0.171989	0.112355	0.284345	0.0409	0.234458	0.305105	0.539563
T1a	34	0.157	0.117775	0.100546	0.218322	0.0381	0.242381	0.251457	0.493838
T1a	34	0.0731	0.0811253	0.10605	0.187175	0.021	0.23968	0.241525	0.481205
T1a	34	0.0855	0.0794162	0.10036	0.179776	0.0206	0.362254	0.261848	0.624102
T1b	39	0.1846	0.260315	0.036564	0.296879	0.0841	0.23063	0.127538	0.358169
T1b	39	0.2151	0.246963	0.0681881	0.315151	0.0887	0.232608	0.114168	0.346776
T1b	39	0.1159	0.220528	0.0656048	0.286132	0.0414	0.26049	0.0633925	0.323882
T1b	39	0.1921	0.211075	0.185214	0.396289	0.0795	0.158701	0.283697	0.442397
T1b	39	0.153	0.226558	0.114697	0.341255	0.0533	0.229348	0.406451	0.635798
T2a	43	0.295	0.232234	0.146616	0.37885	0.139	0.18413	0.177186	0.361316
T2a	43	0.205	0.186116	0.193747	0.379863	0.0864	0.172958	0.329861	0.502819
T2a	43	0.235	0.210517	0.102828	0.313344	0.112	0.15484	0.145922	0.300761
T2a	43	0.198	0.277502	0.164517	0.442019	0.107	0.195814	0.19638	0.392195
T2a	43	0.399	0.2131	0.119414	0.332514	0.205	0.164977	0.148226	0.313203
T2b	46	0.349	0.63332	0.39605	1.02937	0.161	0.35435	0.23546	0.58981
T2b	46	0.444	0.703888	0.324466	1.02835	0.165	0.485216	0.254595	0.739811
T2b	46	0.283	0.762755	0.2509	1.01365	0.135	0.408094	0.270374	0.678468
T2b	46	0.29	0.658066	0.391551	1.04962	0.107	0.328245	0.235432	0.563677
T2b	46	0.237	0.782079	0.349407	1.13149	0.075		0.297881	0.297881
T3a	49	0.99	0.362825	0.337129	0.699954	0.371	0.619051	0.24746	0.866511
T3a	49	0.563	0.826377	0.412873	1.23925	0.171	0.818683	0.254186	1.07287
T3a	49	0.707	0.627497	0.424194	1.05169	0.216	1.39092	0.340529	1.73145
T3a	49	0.701	0.355571	0.390395	0.745965	0.209	0.972716	0.294303	1.26702
T3a	49	1.224	0.144379	0.264372	0.408752	0.485	0.296492	0.228376	0.524868
T3b	52	1.118	0.187684	0.290044	0.477728	0.362	0.279711	0.22643	0.506141
T3b	52	0.773	0.171303	0.327854	0.499157	0.2	0.32803	0.258422	0.586452
T3b	52	0.977	0.157002	0.349525	0.506527	0.336	0.275935	0.247826	0.523761
T3b	52	1.235	0.142458	0.338226	0.480683	0.442	0.23638	0.224313	0.460693
T3b	52	1.263	0.155813	0.261184	0.416997	0.47	0.209608	0.213075	0.422683
T4a	55	1.8	0.121768	0.262182	0.38395	0.476	0.562863	0.280004	0.842866
T4a	55	2.85	0.0673453	0.264985	0.33233	0.953	0.261054	0.200305	0.461359
T4a	55	3.24	0.0475551	0.305219	0.352774	1.147	0.219238	0.174836	0.394073
T4a	55	2.18	0.0703452	0.290125	0.36047	0.506	0.513782	0.253766	0.767548
T4a	55	2.64	0.0520136	0.285693	0.337707	0.705	0.320158	0.238487	0.558645
T4b	59	3.77	0.428088	0.243026	0.671114	0.861	0.689131	0.270278	0.959409
T4b	59	5.21	0.254367	0.24755	0.501917	1.44	0.419525	0.241525	0.66105
T4b	59	3.72	0.36864	0.271787	0.640428	0.673	0.461037	0.316798	0.777834
T4b	59	2.46	0.539046	0.279938	0.818984	0.546	0.964546	0.265678	1.23022
T4b	59	4.2	0.228726	0.279661	0.508387	1.055	0.409354	0.275287	0.684641

## Sheet: Figure6
		Watering : 100->10uM P
		Shoot				Root
Timepoint	age (das)	FW (g)	P soluble (mg/g FW )	P insoluble (mg/g FW )	P total (mg/g FW )	FW (g)	P soluble (mg/g FW )	P insoluble (mg/g FW )	P total (mg/g FW )
T0a	30	0.0861	0.174518	0.259957	0.434475	0.0219	0.269511	0.315484	0.584995
T0a	30	0.0625	0.0873338	0.30947	0.396804	0.0129	0.402882	0.374912	0.777794
T0a	30	0.0814	0.0545617	0.263482	0.318044	0.0147	0.424435	0.505257	0.929692
T0a	30	0.1279	0.0708696	0.257521	0.32839	0.0195	0.355901	0.451748	0.807649
T0a	30	0.0835	0.0390306	0.235101	0.274132	0.012	0.519611	0.518182	1.03779
T0a	30	0.0907	0.0791826	0.276364	0.355546	0.012	0.490744	0.489394	0.980138
T0a	30	0.0541	0.0293532	0.319328	0.348681	0.0078	0.443685	0.509324	0.953009
T0a	30	0.0596	0.0652316	0.329687	0.394919	0.0093	0.670051	0.59433	1.26438
T0a	30	0.096	0.054324	0.301197	0.355521	0.0177	0.411529	0.517206	0.928735
T0a	30	0.1298	0.0560008	0.325758	0.381758	0.012	0.692815	0.734091	1.42691
T0b	31	0.0763	0.154832	0.23242	0.387252	0.0142	0.341701	0.298015	0.639716
T0b	31	0.1426	0.165383	0.255212	0.420595	0.0194	0.286181	0.280459	0.566641
T0b	31	0.0776	0.245027	0.261505	0.506532	0.0125	0.471168	0.352364	0.823532
T0b	31	0.1529	0.147627	0.225834	0.373461	0.0266	0.352793	0.366883	0.719676
T0b	31	0.0623	0.186828	0.277969	0.464797	0.0084	0.453254	0.462662	0.915917
T1a	34	0.1492	0.108999	0.122557	0.231556	0.0404	0.220072	0.233156	0.453227
T1a	34	0.2073	0.171989	0.112355	0.284345	0.0409	0.234458	0.305105	0.539563
T1a	34	0.157	0.117775	0.100546	0.218322	0.0381	0.242381	0.251457	0.493838
T1a	34	0.0731	0.0811253	0.10605	0.187175	0.021	0.23968	0.241525	0.481205
T1a	34	0.0855	0.0794162	0.10036	0.179776	0.0206	0.362254	0.261848	0.624102
T1b	39	0.1846	0.260315	0.036564	0.296879	0.0841	0.23063	0.127538	0.358169
T1b	39	0.2151	0.246963	0.0681881	0.315151	0.0887	0.232608	0.114168	0.346776
T1b	39	0.1159	0.220528	0.0656048	0.286132	0.0414	0.26049	0.0633925	0.323882
T1b	39	0.1921	0.211075	0.185214	0.396289	0.0795	0.158701	0.283697	0.442397
T1b	39	0.153	0.226558	0.114697	0.341255	0.0533	0.229348	0.406451	0.635798
T2a	43	0.295	0.232234	0.146616	0.37885	0.139	0.18413	0.177186	0.361316
T2a	43	0.205	0.186116	0.193747	0.379863	0.0864	0.172958	0.329861	0.502819
T2a	43	0.235	0.210517	0.102828	0.313344	0.112	0.15484	0.145922	0.300761
T2a	43	0.198	0.277502	0.164517	0.442019	0.107	0.195814	0.19638	0.392195
T2a	43	0.399	0.2131	0.119414	0.332514	0.205	0.164977	0.148226	0.313203
T2b	46	3.39	0.225717	0.278142	0.503859	0.595	0.286898	0.236023	0.522921
T2b	46	2.97	0.260483	0.250444	0.510927	0.72	0.33572	0.237139	0.572859
T2b	46	2.16	0.21814	0.240407	0.458547	0.571	0.32887	0.254684	0.583553
T2b	46	2.01	0.579195	0.258981	0.838176	0.46	0.671151	0.269276	0.940428
T2b	46	1.84	0.417193	0.341847	0.759039	0.394	0.549063	0.284937	0.834
T3a	49	4.92	0.118462	0.175681	0.294143	0.986	0.212033	0.22346	0.435493
T3a	49	2.03	0.189302	0.301225	0.490526	0.33	0.463608	0.338434	0.802042
T3a	49	4.42	0.19852	0.206335	0.404855	1.349	0.156801	0.214113	0.370914
T3a	49	3.18	0.160399	0.226203	0.386602	1.057	0.120166	0.209897	0.330063
T3a	49	4.22	0.137672	0.216992	0.354664	1.022	0.216539	0.247698	0.464237
T3b	52	4.1	0.55789	0.200704	0.758594	1.12	0.634751	0.197656	0.832407
T3b	52	6.8	0.794763	0.164615	0.959378	1.934	0.528167	0.128102	0.656269
T3b	52	4.39	0.866559	0.16917	1.03573	1.306	0.686283	0.187675	0.873959
T3b	52	4.36	0.676142	0.171339	0.84748	1.108	0.634017	0.201524	0.835541
T3b	52	6.95	0.387284	0.112505	0.499789	2.575	0.445368	0.143126	0.588494
T4a	55	7.17	0.109624	0.0719544	0.181579	2.4	0.148615	0.0996034	0.248218
T4a	55	5.19	0.0788189	0.112534	0.191353	1.505	0.0875614	0.0965236	0.184085
T4a	55	5.53	0.0627938	0.0724127	0.135206	1.49	0.135157	0.13474	0.269897
T4a	55	7.89	0.10238	0.109095	0.211475	3.08	0.085756	0.098255	0.184011
T4a	55	6.48	0.0441885	0.105702	0.14989	2.186	0.107575	0.105702	0.213276
T4a	55	7.18	0.0789649	0.0706301	0.149595	2.43	0.0988216	0.0979434	0.196765
T4b	59	9.55	0.209648	0.0494552	0.259103	4.22	0.120484	0.0763202	0.196805
T4b	59	8.93	0.243977	0.0377694	0.281747	3.8	0.119951	0.0891344	0.209086
T4b	59	9.42	0.276994	0.0720339	0.349028	2.9	0.153616	0.108571	0.262187
T4b	59	8.89	0.216643	0.0481087	0.264751	4.1	0.116638	0.0964173	0.213055
T4b	59	8.16	0.169048	0.0515254	0.220574	1.89	0.14151	0.139772	0.281282

## Sheet: Figure7
	Fresh Weight		Soluble P (mg/g FW )		Insoluble P (mg/g FW )		Total P (mg/g FW )				Total P (mg/g FW )
Plant	Shoot (g)	Root (g)	Shoot	Root	Shoot	Root	Shoot	Root			Shoot	Root					Shoot	Root
P1-p1	0.9324	0.5253	0.24268	0.274438	0.0204068	0.0433739	0.263087	0.317812		1	0.192521	0.242144	0.0376932	0.0793955		1	0.63554	0.34353	0.151715	0.121348
P1-p2	0.7667	0.205	0.193156	0.106604	0.0228836	0.00569444	0.216039	0.112298		10	0.194681	0.216018	0.024852	0.0332547		10	0.863511	0.45866	0.171537	0.0876098
P1-p3	0.5688	0.3275	0.170166	0.162296	0.0186126		0.188778			30	0.213928	0.369645	0.0290945	0.0630536		30	1.648	0.6165	0.18573	0.140376
P1-p4	0.7208	0.5526	0.138875	0.134537	0.0279335	0.0600959	0.166808	0.194633		100	0.449373	0.554312	0.0853196	0.116751		100	2.6342	1.02759	0.585371	0.363089
P1-p5	0.4506	0.2915	0.182845	0.183585	0.0212136	0.0498509	0.204059	0.233436		300	0.748087	0.698656	0.0558107	0.143375		300	3.5492	1.38422	0.648655	0.231102
P1-p6	0.485	0.1978	0.186869	0.295936	0.0165221	0.0773833	0.203391	0.373319		1000	0.877638	0.82214	0.0734269	0.112615		1000	4.1098	1.59728	0.623266	0.366941
P1-p7	0.695	0.3109	0.21766	0.188667	0.00246253	0.125203	0.220123	0.31387
P1-p8	0.541	0.2798	0.157546	0.143658	0.0167864	0.0650154	0.174332	0.208673
P1-p9	0.6921	0.4253	0.141324	0.159847	0.0200588	0.0649444	0.161383	0.224792
P1-p10	0.503	0.3196	0.110273	0.137238	0.0169366	0.0632202	0.127209	0.200459
P10-p1	0.841	0.4656	0.112821	0.0779432	0.067671	0.0771131	0.180492	0.155056
P10-p2	0.756	0.4623	0.142122	0.117183	0.0844673	0.0814533	0.226589	0.198636
P10-p3	1.146	0.5243	0.169901	0.14241	0.0450205	0.109441	0.214922	0.251851
P10-p4	1.041	0.4924	0.0975646	0.138185	0.0517028	0.0973269	0.149267	0.235512
P10-p5	0.8086	0.3919	0.133512	0.131459	0.0600487	0.108767	0.193561	0.240227
P10-p6	0.579	0.3528	0.136331	0.152114	0.072057	0.104378	0.208388	0.256492
P10-p7	0.979	0.6123	0.144011	0.0824874	0.0602077	0.102392	0.204219	0.184879
P10-p8	0.878	0.5464	0.138147	0.114836	0.0379389	0.102198	0.176086	0.217034
P10-p9	0.743	0.3515	0.118609	0.120413	0.0531987	0.112293	0.171808	0.232706
P10-p10		0.3871	0.142323	0.101843	0.0791532	0.0859436	0.221476	0.187787
P30-p1	1.868	0.8147	0.112973	0.154766	0.0527534	0.096017	0.165726	0.250783
P30-p2	1.874	0.6737	0.102556	0.260625	0.107516	0.123793	0.210072	0.384418
P30-p3	1.795	0.7168	0.129763	0.235055	0.120046	0.127501	0.249809	0.362556
P30-p4	1.449	0.4246	0.143188	0.303034	0.121463	0.15435	0.264652	0.457384
P30-p5	1.751	0.451	0.156563	0.307871	0.0618089	0.145598	0.218372	0.453469
P30-p6	1.442	0.5754	0.100964	0.251608	0.0850324	0.103181	0.185997	0.354789
P30-p7	1.46	0.5362	0.10064	0.211956	0.11242	0.134357	0.21306	0.346314
P30-p8	1.418	0.4867	0.110184	0.253282	0.120056	0.145636	0.23024	0.398918
P30-p9	1.726	0.7008	0.118215	0.251944	0.0815104	0.135055	0.199725	0.386999
P30-p10	1.697	0.7851	0.0928306	0.155012	0.108797	0.145805	0.201628	0.300817
P100-p1	3.72	1.6332	0.281767	0.414983	0.194735	0.11964	0.476502	0.534623
P100-p2	1.9	0.8931	0.368585	0.502614	0.259572	0.165686	0.628158	0.668301
P100-p3	3	1.1503	0.31079	0.455258	0.225363	0.17865	0.536153	0.633909
P100-p4	3.32	1.4494	0.243932	0.274486	0.172187	0.159645	0.41612	0.434132
P100-p5	2.38	0.7626	0.182733	0.399838	0.184677	0.201411	0.36741	0.601249
P100-p6	2.23	0.4672	0.200775	0.553339	0.215949	0.217177	0.416724	0.770515
P100-p7	2.857	1.197	0.160778	0.317329	0.168278	0.143714	0.329056	0.461043
P100-p8	2.065	0.836	0.204888	0.340664	0.222724	0.174269	0.427611	0.514933
P100-p9	2.636	1.2127	0.226545	0.254104	0.194609	0.129511	0.421154	0.383615
P100-p10	2.234	0.6744	0.262441	0.346911	0.212397	0.19389	0.474839	0.540801
P300-p1	4.553	1.338	0.585934	0.709181	0.19916	0.181535	0.785094	0.890716
P300-p2	4.421	1.4456	0.565672	0.822248	0.182712	0.148843	0.748384	0.971091
P300-p3	2.603	1.1627	0.630314	0.474712	0.216626	0.156328	0.846941	0.63104
P300-p4	3.4	1.0659	0.488944	0.577008	0.192735	0.131983	0.681679	0.708991
P300-p5	3.5	1.3959	0.565606	0.497636	0.128431	0.16157	0.694037	0.659206
P300-p6	3.15	1.0958	0.498873	0.50097	0.190454	0.176712	0.689327	0.677681
P300-p7	4.09	1.3852	0.53889	0.570491	0.180101	0.102634	0.718991	0.673125
P300-p8	3.765	1.5648	0.57169	0.400666	0.189505	0.183822	0.761195	0.584488
P300-p9	3.07	1.7845	0.596126	0.637334	0.222386	0.0844564	0.818512	0.72179
P300-p10	2.94	1.6038	0.537133	0.339404	0.199573	0.129027	0.736706	0.468431
P1000-p1	4.327	1.5069	0.776783	0.659467	0.205121	0.166473	0.981904	0.82594
P1000-p2	4.1	1.7623	0.611363	0.631076	0.165839	0.162979	0.777202	0.794055
P1000-p3	5.203	1.8352	0.607433	0.565598	0.172908	0.158305	0.780341	0.723903
P1000-p4	3.568	1.336	0.764013	0.59384	0.206215	0.172725	0.970228	0.766565
P1000-p5	3.268	1.3131	0.669554	0.764331	0.194648	0.150867	0.864202	0.915198
P1000-p6	3.79	1.2265	0.610473	0.855932	0.190686	0.192575	0.801159	1.04851
P1000-p7	3.38	1.2829	0.727364	0.561804	0.202329	0.174812	0.929693	0.736615
P1000-p8	4.815	2.4335	0.71496	0.558765	0.189324	0.158344	0.904284	0.717108
P1000-p9	4.442	1.7644	0.70243	0.582412	0.180057	0.161541	0.882487	0.743954
P1000-p10	4.205	1.512	0.683405	0.75569	0.201478	0.193867	0.884883	0.949558
